# Supplementary material for: Heterogeneity of trans-callosal structural connectivity and effects on resting state subnetwork integrity may underlie both wanted and unwanted effects of therapeutic corpus callostomy
Source: Neuroimage Clin. 2016 Jul 26;12:341–7. doi: 10.1016/j.nicl.2016.07.010 (PMC4983151; doi:10.1016/j.nicl.2016.07.010)
Supplement: Supplementary file 3 — Table S1 Subject characteristics. [file mmc3.xlsx]

## Sheet: Sheet1
ID	21002	A	B	C	D	E
DATA SOURCE	NKI_TRT	HCP	HCP	HCP	HCP	HCP
AGE(YEARS)	52	30	32	27	33	34
GENDER	M	F	M	M	F	F
HANDEDNESS	R	100	90	60	-60	70
