# Supplementary material for: Heterogeneity of trans-callosal structural connectivity and effects on resting state subnetwork integrity may underlie both wanted and unwanted effects of therapeutic corpus callostomy
Source: Neuroimage Clin. 2016 Jul 26;12:341–7. doi: 10.1016/j.nicl.2016.07.010 (PMC4983151; doi:10.1016/j.nicl.2016.07.010)
Supplement: Table S2 — Approximate mappings between the 7 and 17 area Yeo et al. (2011) networks. [file mmc4.xlsx]

## Sheet: S1TableYeoSubdiv
1	0	0	0	0	0	0
1	0	0	0	0	0	0
0	1	0	0	0	0	0
0	0.970178	0	0.026484	0.00333793	0	0
0.287691	0	0.712309	0	0	0	0
0	0.11049	0.822036	0.067474	0	0	0
0	0.0520168	0.000616279	0.947367	0	0	0
0	0	0.0016254	0.4758	0	0.492844	0.0297306
0	0	0.0102454	0	0.989755	0	0
0	0	0	0	0.909546	0.0277284	0.0627256
0.0580651	0	0.183844	0.0372774	0	0.494343	0.226471
0	0	0.30262	0.0185968	0.000771296	0.678012	0
0	0	0	0	0.00196624	0.75814	0.239893
0	0.290294	0.016176	0.205109	0.0223147	0.00625509	0.459851
0.322066	0	0.120752	0	0.0874167	0.0404681	0.429297
0	0	0	0	0	0.00325612	0.996744
0	0	0	0	0.0231727	0.0234109	0.953416
